# Supplementary material for: Investigating Genetic Determinants of Plasma Inositol Status in Adult Humans
Source: J Nutr. 2022 Sep 2;152(11):2333–42. doi: 10.1093/jn/nxac204 (PMC9644178; doi:10.1093/jn/nxac204)
Supplement: nxac204_Supplemental_Files [file nxac204_supplemental_files.zip]

Archive with 2 entries (2 files):
- Supplementary_Figures_1-3_and_Table_1-Weston_et_al.pdf
- Supplementary_Table_2-SNPs_analysed_in_candidate_genes_(1).pdf
